# Supplementary material for: SOX18-enforced expression diverts hemogenic endothelium-derived progenitors from T towards NK lymphoid pathways
Source: iScience. 2023 Apr 8;26(5):106621. doi: 10.1016/j.isci.2023.106621 (PMC10214392; doi:10.1016/j.isci.2023.106621)
Supplement: Data S1. Differentially expressed genes in hemogenic subsets and NK cells generated from hPSC with and without SOX18-enforced expression, related to Figure 5 [file mmc2.xlsx]

## Sheet: D4 P1 population
Differentially expressed genes in D4 HE (D4 P1 population) from no DOX and D2-4 DOX-treated cultures
gene ID	gene name	log2(fold change)	adjusted P	change
ENSG00000061337.15	LZTS1	5.98	0.033	activated
ENSG00000203883.7	SOX18	4.46	0.00057	activated
ENSG00000148677.7	ANKRD1	1.77	0.0087	activated
ENSG00000120738.8	EGR1	1.64	0.023	activated
ENSG00000150593.18	PDCD4	-1.21	0.027	repressed
ENSG00000180353.11	HCLS1	-1.39	0.021	repressed
ENSG00000163346.17	PBXIP1	-1.75	0.0087	repressed
ENSG00000085741.13	WNT11	-1.78	0.046	repressed
ENSG00000143545.10	RAB13	-1.79	0.024	repressed
ENSG00000186517.14	ARHGAP30	-1.85	0.011	repressed
ENSG00000099337.5	KCNK6	-1.9	0.0087	repressed
ENSG00000157601.15	MX1	-2.01	0.038	repressed
ENSG00000135439.12	AGAP2	-2.13	0.033	repressed
ENSG00000122223.13	CD244	-3.54	0.0087	repressed
ENSG00000215492.6	HNRNPA1P7	-5.16	0.027	repressed

## Sheet: D8 P1 population
Differentially expressed genes in D8 CD34+CD43+CD235a/CD41a-CD45- P1 population from Control and D2-8 DOX-terated cultures
gene ID	gene name	log2(fold change)	adjusted P	change
ENSG00000171564.12	FGB	8.46	0.0023	activated
ENSG00000118271.12	TTR	7.79	0.015	activated
ENSG00000277561.5	GOLGA8IP	7.61	0.038	activated
ENSG00000171560.16	FGA	7.03	0.049	activated
ENSG00000081051.8	AFP	7	0.0013	activated
ENSG00000163814.8	CDCP1	6.59	0.033	activated
ENSG00000235655.3	H3P6	5.59	0.033	activated
ENSG00000100453.13	GZMB	5.42	0.038	activated
ENSG00000167941.3	SOST	5.42	0.033	activated
ENSG00000139626.16	ITGB7	5.13	0.032	activated
ENSG00000277998.1	RP11-452N17.1	5.01	0.0051	activated
ENSG00000145649.8	GZMA	4.57	0.032	activated
ENSG00000115523.17	GNLY	4.13	0.0031	activated
ENSG00000274422.1	LL22NC03-2H8.5	3.68	0.0002	activated
ENSG00000265206.5	RP5-1171I10.5	3.24	0.032	activated
ENSG00000198695.2	MT-ND6	2.52	0.034	activated
ENSG00000228526.7	MIR34AHG	2.46	0.001	activated
ENSG00000255073.8	ZFP91-CNTF	2.4	0.0051	activated
ENSG00000271736.2	LINC02772	2.38	0.023	activated
ENSG00000010310.9	GIPR	2.38	0.00033	activated
ENSG00000215252.12	GOLGA8B	2.37	0.001	activated
ENSG00000223745.8	CCDC18-AS1	2.36	0.043	activated
ENSG00000141293.16	SKAP1	2.33	0.013	activated
ENSG00000103316.12	CRYM	2.25	0.028	activated
ENSG00000203883.7	SOX18	2.17	0.0094	activated
ENSG00000108848.16	LUC7L3	2.16	0.00019	activated
ENSG00000241743.4	XACT	2.13	0.024	activated
ENSG00000146574.16	CCZ1B	2.13	0.021	activated
ENSG00000272316.1	XXbac-BPGBPG55C20.2	2.12	0.029	activated
ENSG00000173209.23	AHSA2P	2.06	6.1e-05	activated
ENSG00000114270.18	COL7A1	2.02	0.0017	activated
ENSG00000251562.8	MALAT1	2.01	0.001	activated
ENSG00000242294.6	STAG3L5P	1.96	0.012	activated
ENSG00000132424.17	PNISR	1.91	0.00042	activated
ENSG00000196912.12	ANKRD36B	1.9	0.029	activated
ENSG00000185561.10	TLCD2	1.89	0.023	activated
ENSG00000196696.13	PDXDC2P-NPIPB14P	1.84	0.009	activated
ENSG00000240771.8	ARHGEF25	1.81	0.029	activated
ENSG00000225783.8	MIAT	1.78	0.022	activated
ENSG00000276550.4	HERC2P2	1.72	0.019	activated
ENSG00000125351.13	UPF3B	1.69	0.00017	activated
ENSG00000214021.16	TTLL3	1.68	0.045	activated
ENSG00000110665.12	C11orf21	1.67	0.0027	activated
ENSG00000130844.19	ZNF331	1.66	0.026	activated
ENSG00000168010.11	ATG16L2	1.64	0.018	activated
ENSG00000142408.7	CACNG8	1.62	0.0023	activated
ENSG00000112077.17	RHAG	1.58	0.011	activated
ENSG00000244879.8	GABPB1-AS1	1.54	0.013	activated
ENSG00000100941.9	PNN	1.54	0.0072	activated
ENSG00000171345.13	KRT19	1.54	0.038	activated
ENSG00000230373.8	GOLGA6L5P	1.46	0.05	activated
ENSG00000174501.14	ANKRD36C	1.44	0.031	activated
ENSG00000109046.15	WSB1	1.44	0.00046	activated
ENSG00000142102.16	PGGHG	1.43	0.023	activated
ENSG00000138587.6	MNS1	1.4	0.041	activated
ENSG00000085741.13	WNT11	1.39	0.044	activated
ENSG00000068831.19	RASGRP2	1.39	0.028	activated
ENSG00000117616.18	RSRP1	1.39	0.025	activated
ENSG00000163728.11	TTC14	1.38	0.0022	activated
ENSG00000174720.16	LARP7	1.37	0.0076	activated
ENSG00000136936.11	XPA	1.36	0.035	activated
ENSG00000111674.9	ENO2	1.36	0.014	activated
ENSG00000142156.16	COL6A1	1.34	0.024	activated
ENSG00000175265.18	GOLGA8A	1.34	0.0058	activated
ENSG00000101745.17	ANKRD12	1.33	0.0012	activated
ENSG00000158417.11	EIF5B	1.26	0.0028	activated
ENSG00000168906.13	MAT2A	1.26	0.0028	activated
ENSG00000116754.13	SRSF11	1.25	0.028	activated
ENSG00000126653.18	NSRP1	1.24	0.012	activated
ENSG00000008128.23	CDK11A	1.23	0.013	activated
ENSG00000111832.13	RWDD1	1.21	0.024	activated
ENSG00000167615.17	LENG8	1.2	0.0017	activated
ENSG00000055044.11	NOP58	1.19	0.011	activated
ENSG00000151690.15	MFSD6	1.17	0.029	activated
ENSG00000178188.15	SH2B1	1.16	0.046	activated
ENSG00000248333.9	CDK11B	1.16	0.013	activated
ENSG00000132688.11	NES	1.14	0.0038	activated
ENSG00000126870.16	DYNC2I1	1.13	0.019	activated
ENSG00000172086.9	KRCC1	1.12	0.037	activated
ENSG00000088448.14	ANKRD10	1.12	0.024	activated
ENSG00000119707.14	RBM25	1.11	0.022	activated
ENSG00000123200.17	ZC3H13	1.09	0.0077	activated
ENSG00000178761.15	FAM219B	1.09	0.0096	activated
ENSG00000137776.17	SLTM	1.07	0.028	activated
ENSG00000221978.12	CCNL2	1.06	0.0097	activated
ENSG00000054267.22	ARID4B	1.06	0.0027	activated
ENSG00000125676.20	THOC2	1.05	0.023	activated
ENSG00000139168.9	ZCRB1	1.04	0.023	activated
ENSG00000117614.10	SYF2	1.04	0.037	activated
ENSG00000105443.15	CYTH2	1.01	0.012	activated
ENSG00000164985.15	PSIP1	1.01	0.021	activated
ENSG00000114857.18	NKTR	1	0.027	activated
ENSG00000111364.16	DDX55	1	0.03	activated
ENSG00000170542.6	SERPINB9	-1	0.028	repressed
ENSG00000139318.8	DUSP6	-1.01	0.012	repressed
ENSG00000163660.12	CCNL1	-1.05	0.021	repressed
ENSG00000173706.14	HEG1	-1.06	0.0063	repressed
ENSG00000188042.8	ARL4C	-1.06	0.015	repressed
ENSG00000143878.10	RHOB	-1.07	0.027	repressed
ENSG00000148677.7	ANKRD1	-1.16	0.036	repressed
ENSG00000184752.14	NDUFA12	-1.23	0.0097	repressed
ENSG00000164176.13	EDIL3	-1.24	0.015	repressed
ENSG00000143384.14	MCL1	-1.26	0.0072	repressed
ENSG00000163584.18	RPL22L1	-1.3	0.034	repressed
ENSG00000136810.13	TXN	-1.36	0.028	repressed
ENSG00000187498.16	COL4A1	-1.36	0.0012	repressed
ENSG00000168209.6	DDIT4	-1.39	0.0012	repressed
ENSG00000078237.7	TIGAR	-1.41	0.03	repressed
ENSG00000065809.14	FAM107B	-1.43	0.014	repressed
ENSG00000134107.5	BHLHE40	-1.43	0.0051	repressed
ENSG00000118503.15	TNFAIP3	-1.54	0.044	repressed
ENSG00000229117.9	RPL41	-1.56	0.014	repressed
ENSG00000121060.19	TRIM25	-1.65	0.0025	repressed
ENSG00000055332.19	EIF2AK2	-1.67	0.00034	repressed
ENSG00000020633.19	RUNX3	-1.68	0.041	repressed
ENSG00000018408.15	WWTR1	-1.7	0.043	repressed
ENSG00000145681.11	HAPLN1	-1.72	0.00072	repressed
ENSG00000133639.6	BTG1	-1.81	0.014	repressed
ENSG00000178573.7	MAF	-1.82	0.013	repressed
ENSG00000137801.11	THBS1	-1.83	0.001	repressed
ENSG00000113594.10	LIFR	-1.85	0.0012	repressed
ENSG00000101347.11	SAMHD1	-1.88	0.0037	repressed
ENSG00000100906.11	NFKBIA	-1.89	0.00029	repressed
ENSG00000160888.7	IER2	-1.93	0.00059	repressed
ENSG00000110848.8	CD69	-1.95	0.0045	repressed
ENSG00000081237.20	PTPRC	-2.02	0.00033	repressed
ENSG00000145632.15	PLK2	-2.02	0.0012	repressed
ENSG00000087074.8	PPP1R15A	-2.03	4.2e-05	repressed
ENSG00000186652.10	PRG2	-2.04	0.015	repressed
ENSG00000234745.13	HLA-B	-2.1	0.0013	repressed
ENSG00000163565.19	IFI16	-2.13	0.013	repressed
ENSG00000140937.14	CDH11	-2.13	0.0027	repressed
ENSG00000130600.19	H19	-2.15	0.03	repressed
ENSG00000213949.10	ITGA1	-2.17	0.0011	repressed
ENSG00000125968.9	ID1	-2.19	0.0012	repressed
ENSG00000157514.17	TSC22D3	-2.22	0.0021	repressed
ENSG00000088387.20	DOCK9	-2.24	0.04	repressed
ENSG00000150687.12	PRSS23	-2.25	0.045	repressed
ENSG00000136158.12	SPRY2	-2.28	0.001	repressed
ENSG00000204262.14	COL5A2	-2.28	0.0024	repressed
ENSG00000118946.12	PCDH17	-2.31	0.023	repressed
ENSG00000115461.5	IGFBP5	-2.36	0.002	repressed
ENSG00000099860.9	GADD45B	-2.36	0.015	repressed
ENSG00000171223.6	JUNB	-2.38	0.0061	repressed
ENSG00000155090.15	KLF10	-2.4	0.0011	repressed
ENSG00000186594.14	MIR22HG	-2.44	0.019	repressed
ENSG00000123384.14	LRP1	-2.45	0.02	repressed
ENSG00000204264.12	PSMB8	-2.46	0.0045	repressed
ENSG00000173193.15	PARP14	-2.48	0.00029	repressed
ENSG00000128016.7	ZFP36	-2.49	0.015	repressed
ENSG00000185022.12	MAFF	-2.49	0.0017	repressed
ENSG00000206190.12	ATP10A	-2.53	0.0043	repressed
ENSG00000171115.4	GIMAP8	-2.56	0.0012	repressed
ENSG00000149573.9	MPZL2	-2.57	0.012	repressed
ENSG00000133574.10	GIMAP4	-2.58	0.02	repressed
ENSG00000171056.8	SOX7	-2.59	0.0076	repressed
ENSG00000163840.10	DTX3L	-2.59	0.00025	repressed
ENSG00000168542.16	COL3A1	-2.69	4e-05	repressed
ENSG00000118515.12	SGK1	-2.74	0.041	repressed
ENSG00000115738.10	ID2	-2.76	0.0012	repressed
ENSG00000138650.9	PCDH10	-2.79	0.002	repressed
ENSG00000185507.21	IRF7	-2.82	0.0088	repressed
ENSG00000101665.10	SMAD7	-2.87	0.002	repressed
ENSG00000137331.12	IER3	-2.96	0.00029	repressed
ENSG00000163659.13	TIPARP	-3.04	0.00025	repressed
ENSG00000067082.15	KLF6	-3.05	1.8e-06	repressed
ENSG00000181381.15	DDX60L	-3.05	0.0006	repressed
ENSG00000138496.17	PARP9	-3.07	2.5e-05	repressed
ENSG00000119917.15	IFIT3	-3.08	2e-05	repressed
ENSG00000164283.13	ESM1	-3.34	0.033	repressed
ENSG00000164683.18	HEY1	-3.39	0.00033	repressed
ENSG00000119922.11	IFIT2	-3.47	0.0027	repressed
ENSG00000187608.10	ISG15	-3.49	0.00025	repressed
ENSG00000144655.15	CSRNP1	-3.56	8.9e-06	repressed
ENSG00000115414.21	FN1	-3.67	1.3e-05	repressed
ENSG00000100985.7	MMP9	-3.68	0.00068	repressed
ENSG00000111331.14	OAS3	-3.73	3.5e-07	repressed
ENSG00000120738.8	EGR1	-3.82	1.1e-06	repressed
ENSG00000175445.17	LPL	-3.87	0.0011	repressed
ENSG00000072832.15	CRMP1	-3.89	0.013	repressed
ENSG00000172020.13	GAP43	-3.91	0.036	repressed
ENSG00000133106.15	EPSTI1	-3.93	1.4e-05	repressed
ENSG00000117318.9	ID3	-4.17	7.1e-05	repressed
ENSG00000089127.15	OAS1	-4.32	0.0063	repressed
ENSG00000185745.10	IFIT1	-4.33	8.1e-05	repressed
ENSG00000137628.18	DDX60	-4.45	0.001	repressed
ENSG00000130589.16	HELZ2	-4.46	0.0012	repressed
ENSG00000132530.17	XAF1	-4.51	0.0026	repressed
ENSG00000177606.8	JUN	-4.52	2.5e-05	repressed
ENSG00000160654.11	CD3G	-4.7	0.0006	repressed
ENSG00000126709.16	IFI6	-4.73	2.2e-08	repressed
ENSG00000120129.6	DUSP1	-4.83	0.0061	repressed
ENSG00000170961.7	HAS2	-5.39	0.021	repressed
ENSG00000090104.12	RGS1	-5.46	0.037	repressed
ENSG00000138061.12	CYP1B1	-5.66	2.8e-06	repressed
ENSG00000169429.11	CXCL8	-5.75	0.0002	repressed
ENSG00000157601.15	MX1	-5.92	2.8e-08	repressed
ENSG00000170345.10	FOS	-6.07	2.2e-08	repressed
ENSG00000136826.15	KLF4	-6.25	0.029	repressed
ENSG00000111335.14	OAS2	-6.7	7.5e-06	repressed
ENSG00000125740.14	FOSB	-7.03	2.8e-08	repressed
ENSG00000127528.6	KLF2	-7.22	0.0023	repressed
ENSG00000276070.5	CCL4L2	-7.44	0.023	repressed
ENSG00000179388.9	EGR3	-7.44	2.3e-07	repressed
ENSG00000184979.10	USP18	-7.47	0.032	repressed
ENSG00000108771.13	DHX58	-8.14	0.027	repressed
ENSG00000135114.13	OASL	-9.08	0.0061	repressed
ENSG00000122877.17	EGR2	-10.07	0.021	repressed
ENSG00000151967.18	SCHIP1	-10.35	0.0088	repressed

## Sheet: Day 8 P2 population
Differentially expressed genes in D8 CD34+CD43+CD235a/CD41a+CD45- P2 population from Control and D2-8 DOX-terated cultures
gene ID	gene name	log2(fold change)	adjusted P	change
ENSG00000065361.17	ERBB3	3.74	0.045	activated
ENSG00000249751.4	ECSCR	2.76	0.00055	activated
ENSG00000135636.15	DYSF	2.66	0.0086	activated
ENSG00000162645.13	GBP2	2.24	6.3e-05	activated
ENSG00000214872.8	SMTNL1	2.15	0.031	activated
ENSG00000106789.13	CORO2A	2.05	0.011	activated
ENSG00000188517.16	COL25A1	2.04	0.0064	activated
ENSG00000203883.7	SOX18	1.99	0.031	activated
ENSG00000060718.22	COL11A1	1.93	0.0012	activated
ENSG00000171992.13	SYNPO	1.88	0.032	activated
ENSG00000101670.12	LIPG	1.82	0.018	activated
ENSG00000196739.15	COL27A1	1.71	0.022	activated
ENSG00000125810.10	CD93	1.7	0.0018	activated
ENSG00000179776.19	CDH5	1.62	0.0045	activated
ENSG00000128849.11	CGNL1	1.62	0.024	activated
ENSG00000112972.15	HMGCS1	1.58	0.007	activated
ENSG00000198157.11	HMGN5	1.56	0.03	activated
ENSG00000143545.10	RAB13	1.56	0.019	activated
ENSG00000148516.23	ZEB1	1.53	0.021	activated
ENSG00000142173.16	COL6A2	1.37	0.017	activated
ENSG00000168209.6	DDIT4	1.3	0.0063	activated
ENSG00000170144.21	HNRNPA3	1.28	0.025	activated
ENSG00000174032.17	SLC25A30	1.27	0.014	activated
ENSG00000033327.13	GAB2	1.25	0.026	activated
ENSG00000198771.11	RCSD1	1.12	0.017	activated
ENSG00000168938.6	PPIC	1.11	0.042	activated
ENSG00000265107.3	GJA5	1.11	0.008	activated
ENSG00000167088.11	SNRPD1	1.09	0.014	activated
ENSG00000122566.22	HNRNPA2B1	1.02	0.029	activated
ENSG00000092199.18	HNRNPC	1.02	0.0084	activated
ENSG00000115053.17	NCL	1	0.026	activated
ENSG00000171848.16	RRM2	-1.07	0.037	repressed
ENSG00000164442.10	CITED2	-1.24	0.04	repressed
ENSG00000055332.19	EIF2AK2	-1.31	0.0072	repressed
ENSG00000143013.13	LMO4	-1.33	0.048	repressed
ENSG00000136869.16	TLR4	-1.37	0.018	repressed
ENSG00000135905.20	DOCK10	-1.49	0.0086	repressed
ENSG00000074966.11	TXK	-1.53	0.041	repressed
ENSG00000170689.10	HOXB9	-1.55	0.026	repressed
ENSG00000210082.2	MT-RNR2	-1.77	0.021	repressed
ENSG00000121060.19	TRIM25	-1.8	0.0041	repressed
ENSG00000172175.15	MALT1	-1.8	0.023	repressed
ENSG00000041353.10	RAB27B	-1.81	0.015	repressed
ENSG00000174175.17	SELP	-1.88	0.026	repressed
ENSG00000135046.14	ANXA1	-1.93	0.0054	repressed
ENSG00000110002.16	VWA5A	-1.95	0.029	repressed
ENSG00000140937.14	CDH11	-1.96	0.019	repressed
ENSG00000091986.16	CCDC80	-1.97	0.0052	repressed
ENSG00000173706.14	HEG1	-1.98	6.9e-05	repressed
ENSG00000163840.10	DTX3L	-2.02	0.0051	repressed
ENSG00000223609.11	HBD	-2.05	0.026	repressed
ENSG00000180573.10	H2AC6	-2.07	0.026	repressed
ENSG00000152778.10	IFIT5	-2.12	0.043	repressed
ENSG00000138642.15	HERC6	-2.13	0.031	repressed
ENSG00000134326.12	CMPK2	-2.26	0.021	repressed
ENSG00000173193.15	PARP14	-2.32	0.0018	repressed
ENSG00000119917.15	IFIT3	-2.39	0.00055	repressed
ENSG00000179388.9	EGR3	-2.5	0.0018	repressed
ENSG00000111331.14	OAS3	-2.53	5.7e-05	repressed
ENSG00000133106.15	EPSTI1	-2.55	0.0022	repressed
ENSG00000197903.8	H2BC12	-2.61	0.027	repressed
ENSG00000138759.20	FRAS1	-2.63	0.045	repressed
ENSG00000163565.19	IFI16	-2.69	0.0089	repressed
ENSG00000187608.10	ISG15	-2.78	0.0041	repressed
ENSG00000137801.11	THBS1	-2.87	5.7e-05	repressed
ENSG00000213931.7	HBE1	-2.87	0.0045	repressed
ENSG00000185745.10	IFIT1	-2.97	0.0041	repressed
ENSG00000181381.15	DDX60L	-2.98	0.0045	repressed
ENSG00000155926.14	SLA	-3.35	0.016	repressed
ENSG00000126709.16	IFI6	-3.49	7.3e-07	repressed
ENSG00000138496.17	PARP9	-3.53	3.7e-05	repressed
ENSG00000115461.5	IGFBP5	-3.74	7.8e-05	repressed
ENSG00000157680.16	DGKI	-3.89	0.00055	repressed
ENSG00000137628.18	DDX60	-3.9	0.011	repressed
ENSG00000173200.13	PARP15	-3.96	0.026	repressed
ENSG00000157601.15	MX1	-4.45	4e-06	repressed
ENSG00000157168.20	NRG1	-6.9	0.045	repressed
ENSG00000272540.1	XXbac-BPG252P9.9	-9.14	0.048	repressed
ENSG00000258659.7	TRIM34	-9.4	0.0084	repressed

## Sheet: NK cells
Differentially Expressed Genes in NK cells generated from hPSCs differentiated without and in presence of D2-8 DOX
gene ID	gene name	log2(fold change)	adjusted P	change
ENSG00000202198.1	7SK	13.3	0.042	activated
ENSG00000143847.15	PPFIA4	12.18	0.0027	activated
ENSG00000280614.1	CH507-513H4.4	11.05	0.048	activated
ENSG00000280800.1	CH507-513H4.6	11.05	0.048	activated
ENSG00000281181.1	CH507-513H4.3	11.05	0.048	activated
ENSG00000258301.3	VASH1-AS1	10.95	0.015	activated
ENSG00000267169.2	ADGRL1-AS1	10.88	0.0011	activated
ENSG00000285531.1	CTA-216E10.11	10.68	0.0072	activated
ENSG00000188234.14	AGAP4	10.67	0.032	activated
ENSG00000287725.1	RP11-554A11.11	10.67	0.0065	activated
ENSG00000271971.1	CTD-2006H14.2	10.62	0.011	activated
ENSG00000158481.13	CD1C	10.6	0.038	activated
ENSG00000173546.7	CSPG4	10.57	0.017	activated
ENSG00000276966.2	H4C5	10.52	0.026	activated
ENSG00000230797.3	YY2	10.51	0.0032	activated
ENSG00000166428.14	PLD4	10.5	0.032	activated
ENSG00000277232.2	GTSE1-DT	10.36	0.02	activated
ENSG00000167123.19	CERCAM	10.35	0.0011	activated
ENSG00000188610.12	FAM72B	10.34	0.00025	activated
ENSG00000184319.16	RPL23AP82	10.32	0.0014	activated
ENSG00000239569.3	KMT2E-AS1	10.25	0.043	activated
ENSG00000149596.7	JPH2	10.2	0.023	activated
ENSG00000267216.1	ZNF8-ERVK3-1	10.19	0.0026	activated
ENSG00000257949.7	TEN1	10.14	0.0042	activated
ENSG00000188818.12	ZDHHC11	10.04	0.0031	activated
ENSG00000125551.19	PLGLB2	10.04	0.027	activated
ENSG00000215375.6	MYL5	9.96	0.008	activated
ENSG00000224287.2	MSL3P1	9.85	0.0043	activated
ENSG00000237188.5	RP11-337C18.10	9.84	0.022	activated
ENSG00000165821.12	SALL2	9.81	0.00011	activated
ENSG00000165259.14	HDX	9.8	0.0016	activated
ENSG00000228168.1	HNRNPA1P21	9.79	0.042	activated
ENSG00000184719.12	RNLS	9.78	0.026	activated
ENSG00000105516.11	DBP	9.7	0.041	activated
ENSG00000222328.1	RNU2-2P	9.67	0.046	activated
ENSG00000164296.7	TIGD6	9.66	0.011	activated
ENSG00000228427.3	RP5-1091N2.9	9.61	0.043	activated
ENSG00000255491.3	RP11-1082L8.3	9.56	0.041	activated
ENSG00000285382.1	RP11-503P21.4	9.55	0.037	activated
ENSG00000130731.16	METTL26	9.55	0.0041	activated
ENSG00000163040.15	CCDC74A	9.54	0.018	activated
ENSG00000186496.12	ZNF396	9.5	0.019	activated
ENSG00000007129.18	CEACAM21	9.44	0.011	activated
ENSG00000173727.12	CMB9-22P13.1	9.44	0.029	activated
ENSG00000100350.15	FOXRED2	9.39	0.0045	activated
ENSG00000225377.6	NRSN2-AS1	9.38	0.0011	activated
ENSG00000188825.14	LINC00910	9.33	0.023	activated
ENSG00000277879.1	RP11-129M16.4	9.27	0.031	activated
ENSG00000286177.1	CTC-435M10.13	9.23	0.027	activated
ENSG00000224864.4	CTC-260E6.2	9.23	0.022	activated
ENSG00000100196.11	KDELR3	9.21	0.0065	activated
ENSG00000153976.3	HS3ST3A1	9.17	0.0034	activated
ENSG00000273143.2	DUSP5-DT	9.1	0.033	activated
ENSG00000213465.8	ARL2	9.09	0.007	activated
ENSG00000254682.1	RP11-660L16.2	9.07	0.03	activated
ENSG00000235172.8	LINC01366	9.05	0.011	activated
ENSG00000275632.1	RP5-967N21.11	9.04	0.023	activated
ENSG00000175611.12	LINC00476	9.04	0.013	activated
ENSG00000111490.15	TBC1D30	9.01	0.035	activated
ENSG00000236423.6	LINC01134	8.99	0.037	activated
ENSG00000126970.16	ZC4H2	8.97	0.0045	activated
ENSG00000232533.1	AC093673.5	8.93	0.019	activated
ENSG00000205464.13	ATP6AP1L	8.93	0.014	activated
ENSG00000179965.12	ZNF771	8.93	0.01	activated
ENSG00000142552.8	RCN3	8.92	0.0052	activated
ENSG00000213965.4	NUDT19	8.91	0.0037	activated
ENSG00000278291.1	RP11-172H24.4	8.91	0.017	activated
ENSG00000186638.17	KIF24	8.87	0.0043	activated
ENSG00000224114.1	RP11-343H5.4	8.85	0.017	activated
ENSG00000271780.1	RP11-1017G21.5	8.84	0.018	activated
ENSG00000112293.15	GPLD1	8.8	0.015	activated
ENSG00000227398.4	KIF9-AS1	8.79	0.023	activated
ENSG00000125841.13	NRSN2	8.79	0.0012	activated
ENSG00000171160.18	MORN4	8.79	0.0042	activated
ENSG00000280079.1	CTC-260E6.4	8.78	0.016	activated
ENSG00000221886.4	ZBED8	8.76	0.0084	activated
ENSG00000081181.8	ARG2	8.74	0.0027	activated
ENSG00000232648.4	RP11-367N14.2	8.72	0.027	activated
ENSG00000166896.9	ATP23	8.72	0.017	activated
ENSG00000119703.15	ZC2HC1C	8.58	0.0077	activated
ENSG00000188483.8	IER5L	8.47	0.029	activated
ENSG00000186318.18	BACE1	8.46	0.0011	activated
ENSG00000274828.1	RP11-567M16.6	8.46	0.0073	activated
ENSG00000174791.11	RIN1	8.43	0.0016	activated
ENSG00000167874.7	TMEM88	8.42	0.019	activated
ENSG00000137103.20	TMEM8B	8.4	0.013	activated
ENSG00000132359.15	RAP1GAP2	8.38	0.00046	activated
ENSG00000186806.6	VSIG10L	8.37	0.013	activated
ENSG00000182013.18	PNMA8A	8.33	0.0047	activated
ENSG00000105464.4	GRIN2D	8.3	0.024	activated
ENSG00000198829.6	SUCNR1	8.24	0.046	activated
ENSG00000137434.12	C6orf52	8.22	0.041	activated
ENSG00000267374.2	MIR924HG	8.16	0.011	activated
ENSG00000138685.17	FGF2	8.11	0.017	activated
ENSG00000119636.16	BBOF1	8.05	0.024	activated
ENSG00000197568.14	HHLA3	8	0.024	activated
ENSG00000243244.7	STON1	7.99	0.0028	activated
ENSG00000084636.18	COL16A1	7.97	0.014	activated
ENSG00000171914.16	TLN2	7.91	0.028	activated
ENSG00000203778.8	FAM229B	7.9	0.018	activated
ENSG00000144445.17	KANSL1L	7.82	0.0098	activated
ENSG00000161835.11	TAMALIN	7.65	0.031	activated
ENSG00000151338.19	MIPOL1	7.53	0.037	activated
ENSG00000212232.1	SNORD17	7.41	0.021	activated
ENSG00000100344.11	PNPLA3	7.33	0.044	activated
ENSG00000205084.11	TMEM231	7.32	0.038	activated
ENSG00000165912.16	PACSIN3	7.14	0.01	activated
ENSG00000164898.13	FMC1	7.12	0.028	activated
ENSG00000203883.7	SOX18	7.11	0.018	activated
ENSG00000100065.15	CARD10	7.09	0.00023	activated
ENSG00000271270.7	TMCC1-DT	7.03	0.019	activated
ENSG00000176834.14	VSIG10	7	0.03	activated
ENSG00000005513.10	SOX8	6.92	0.044	activated
ENSG00000145911.6	N4BP3	6.77	0.00046	activated
ENSG00000216937.13	CCDC7	6.74	0.033	activated
ENSG00000246090.7	RP11-696N14.1	6.66	0.042	activated
ENSG00000162433.15	AK4	6.59	0.022	activated
ENSG00000110237.5	ARHGEF17	6.52	0.036	activated
ENSG00000196632.10	WNK3	6.22	0.0062	activated
ENSG00000225205.5	AC093818.1	6.21	0.023	activated
ENSG00000263155.6	MYZAP	6.19	0.018	activated
ENSG00000099864.18	PALM	6.01	0.015	activated
ENSG00000169203.16	NPIPB12	5.95	0.043	activated
ENSG00000197363.10	ZNF517	5.81	0.038	activated
ENSG00000182324.7	KCNJ14	5.78	0.029	activated
ENSG00000271853.5	RP1-178F15.5	5.58	0.047	activated
ENSG00000007312.13	CD79B	5.57	0.024	activated
ENSG00000065485.20	PDIA5	5.52	0.019	activated
ENSG00000073712.15	FERMT2	5.48	0.00078	activated
ENSG00000197978.9	GOLGA6L9	5.41	0.0057	activated
ENSG00000184903.10	IMMP2L	5.37	0.0041	activated
ENSG00000143537.14	ADAM15	5.36	0.0027	activated
ENSG00000173801.17	JUP	5.34	0.00028	activated
ENSG00000110811.20	P3H3	5.19	0.00075	activated
ENSG00000255836.1	RP11-157G21.2	5.15	0.019	activated
ENSG00000088836.14	SLC4A11	5.11	0.0084	activated
ENSG00000240771.8	ARHGEF25	5.1	0.0037	activated
ENSG00000165113.13	GKAP1	5.09	0.009	activated
ENSG00000160223.17	ICOSLG	5.04	0.018	activated
ENSG00000128040.11	SPINK2	5.03	0.02	activated
ENSG00000203288.4	TDRKH-AS1	5.01	0.043	activated
ENSG00000185453.13	ZSWIM9	4.99	0.0031	activated
ENSG00000250251.6	PKD1P6	4.99	0.033	activated
ENSG00000188706.13	ZDHHC9	4.99	0.00085	activated
ENSG00000171105.14	INSR	4.97	0.00046	activated
ENSG00000163629.13	PTPN13	4.82	0.028	activated
ENSG00000046604.14	DSG2	4.81	0.0011	activated
ENSG00000112715.25	VEGFA	4.8	0.00046	activated
ENSG00000268516.2	ZNF8-DT	4.73	0.031	activated
ENSG00000175592.9	FOSL1	4.7	0.011	activated
ENSG00000196730.13	DAPK1	4.65	0.00046	activated
ENSG00000102098.19	SCML2	4.58	0.0011	activated
ENSG00000179241.13	LDLRAD3	4.53	0.00046	activated
ENSG00000184584.13	STING1	4.46	0.00011	activated
ENSG00000281357.3	ARRDC3-AS1	4.36	0.049	activated
ENSG00000256238.1	SUPT16HP1	4.35	0.0058	activated
ENSG00000266074.10	BAHCC1	4.34	0.0043	activated
ENSG00000189136.9	UBE2Q2P1	4.34	0.046	activated
ENSG00000116641.18	DOCK7	4.34	0.00011	activated
ENSG00000183018.9	SPNS2	4.32	0.041	activated
ENSG00000106624.11	AEBP1	4.23	0.0016	activated
ENSG00000172974.11	VDAC2P5	4.17	0.038	activated
ENSG00000092758.18	COL9A3	4.16	0.012	activated
ENSG00000126351.13	THRA	4.11	0.0057	activated
ENSG00000124593.16	RP11-298J23.10	4.06	0.023	activated
ENSG00000276168.1	RN7SL1	4.05	0.023	activated
ENSG00000269821.1	KCNQ1OT1	4.01	0.0045	activated
ENSG00000148200.17	NR6A1	4	0.045	activated
ENSG00000243989.9	ACY1	3.97	0.0098	activated
ENSG00000123353.10	ORMDL2	3.95	0.017	activated
ENSG00000281348.1	CTD-2574D22.6	3.92	0.031	activated
ENSG00000287126.1	RP13-512J5.2	3.92	0.03	activated
ENSG00000181035.14	SLC25A42	3.9	0.048	activated
ENSG00000131944.10	FAAP24	3.85	0.039	activated
ENSG00000010361.14	FUZ	3.84	0.019	activated
ENSG00000182963.11	GJC1	3.74	0.00063	activated
ENSG00000115109.14	EPB41L5	3.72	0.0034	activated
ENSG00000153982.11	GDPD1	3.71	0.011	activated
ENSG00000174483.20	BBS1	3.7	0.046	activated
ENSG00000241852.10	C8orf58	3.69	0.036	activated
ENSG00000129521.15	EGLN3	3.66	0.00025	activated
ENSG00000105655.19	ISYNA1	3.64	0.018	activated
ENSG00000140450.9	ARRDC4	3.63	0.0073	activated
ENSG00000179886.6	TIGD5	3.55	0.014	activated
ENSG00000102362.15	SYTL4	3.52	0.019	activated
ENSG00000150456.11	EEF1AKMT1	3.52	0.0098	activated
ENSG00000159164.10	SV2A	3.52	0.0028	activated
ENSG00000171045.16	TSNARE1	3.5	0.024	activated
ENSG00000178409.14	BEND3	3.45	0.015	activated
ENSG00000166352.18	IFTAP	3.44	0.0027	activated
ENSG00000123213.23	NLN	3.44	0.01	activated
ENSG00000185559.16	DLK1	3.4	0.022	activated
ENSG00000005206.17	SPPL2B	3.39	0.017	activated
ENSG00000178922.18	HYI	3.34	0.044	activated
ENSG00000165795.24	NDRG2	3.33	0.0087	activated
ENSG00000187815.10	ZFP69	3.32	0.03	activated
ENSG00000197712.12	FAM114A1	3.28	0.037	activated
ENSG00000144182.17	LIPT1	3.27	0.041	activated
ENSG00000166963.13	MAP1A	3.24	0.00044	activated
ENSG00000124374.9	PAIP2B	3.23	0.017	activated
ENSG00000251136.9	RP11-37B2.1	3.19	0.035	activated
ENSG00000117399.14	CDC20	3.18	0.0073	activated
ENSG00000215154.6	AC141586.5	3.16	0.028	activated
ENSG00000105227.16	PRX	3.14	0.011	activated
ENSG00000225138.8	SLC9A3-AS1	3.12	0.016	activated
ENSG00000258947.8	TUBB3	3.12	0.024	activated
ENSG00000181873.13	IBA57	3.1	0.0073	activated
ENSG00000114270.18	COL7A1	3.07	0.00028	activated
ENSG00000073756.13	PTGS2	3.07	0.042	activated
ENSG00000154358.23	OBSCN	3.07	0.0065	activated
ENSG00000188153.14	COL4A5	3	0.0019	activated
ENSG00000125170.11	DOK4	2.98	0.0015	activated
ENSG00000090447.12	TFAP4	2.96	0.016	activated
ENSG00000137700.18	SLC37A4	2.94	0.037	activated
ENSG00000259024.6	TVP23C-CDRT4	2.9	0.038	activated
ENSG00000171502.15	COL24A1	2.88	0.0065	activated
ENSG00000086619.14	ERO1B	2.84	0.044	activated
ENSG00000167106.12	FAM102A	2.82	0.016	activated
ENSG00000164008.16	C1orf50	2.81	0.015	activated
ENSG00000123739.11	PLA2G12A	2.77	0.026	activated
ENSG00000247746.5	USP51	2.76	0.016	activated
ENSG00000116678.20	LEPR	2.76	0.0026	activated
ENSG00000155755.19	TMEM237	2.7	0.015	activated
ENSG00000279267.1	RP11-395L14.18	2.68	0.04	activated
ENSG00000198056.15	PRIM1	2.67	0.016	activated
ENSG00000077063.11	CTTNBP2	2.63	0.032	activated
ENSG00000119977.22	TCTN3	2.59	0.043	activated
ENSG00000152422.16	XRCC4	2.58	0.036	activated
ENSG00000112290.13	WASF1	2.58	0.033	activated
ENSG00000178741.12	COX5A	2.55	0.019	activated
ENSG00000139174.12	PRICKLE1	2.52	0.013	activated
ENSG00000099194.6	SCD	2.52	9.5e-05	activated
ENSG00000110013.13	SIAE	2.5	0.02	activated
ENSG00000062370.17	ZNF112	2.5	0.034	activated
ENSG00000102781.14	KATNAL1	2.5	0.029	activated
ENSG00000196411.10	EPHB4	2.48	0.015	activated
ENSG00000144677.15	CTDSPL	2.47	0.015	activated
ENSG00000188010.15	MORN2	2.47	0.024	activated
ENSG00000106070.20	GRB10	2.46	0.015	activated
ENSG00000256269.10	HMBS	2.45	0.042	activated
ENSG00000177469.13	CAVIN1	2.43	0.0028	activated
ENSG00000150347.17	ARID5B	2.42	0.019	activated
ENSG00000012211.13	PRICKLE3	2.39	0.036	activated
ENSG00000183077.15	AFMID	2.37	0.028	activated
ENSG00000125885.13	MCM8	2.36	0.019	activated
ENSG00000167775.11	CD320	2.34	0.018	activated
ENSG00000160949.17	TONSL	2.32	0.037	activated
ENSG00000184730.11	APOBR	2.3	0.019	activated
ENSG00000106066.15	CPVL	2.3	0.048	activated
ENSG00000109586.12	GALNT7	2.29	0.016	activated
ENSG00000111674.9	ENO2	2.28	0.00075	activated
ENSG00000172167.8	MTBP	2.27	0.045	activated
ENSG00000163795.14	ZNF513	2.27	0.017	activated
ENSG00000230606.11	AC159540.1	2.27	0.0082	activated
ENSG00000214026.11	MRPL23	2.25	0.038	activated
ENSG00000117305.15	HMGCL	2.23	0.039	activated
ENSG00000116857.17	TMEM9	2.21	0.024	activated
ENSG00000211459.2	MT-RNR1	2.21	0.019	activated
ENSG00000115548.17	KDM3A	2.21	0.0085	activated
ENSG00000139239.7	RPL14P1	2.2	0.024	activated
ENSG00000159884.12	CCDC107	2.18	0.017	activated
ENSG00000088543.15	C3orf18	2.14	0.029	activated
ENSG00000143545.10	RAB13	2.13	0.0014	activated
ENSG00000091136.15	LAMB1	2.12	0.011	activated
ENSG00000270629.6	NBPF14	2.12	0.022	activated
ENSG00000134369.15	NAV1	2.11	0.0065	activated
ENSG00000133065.11	SLC41A1	2.11	0.04	activated
ENSG00000283041.1	RP11-371A22.1	2.08	0.041	activated
ENSG00000081377.17	CDC14B	2.06	0.016	activated
ENSG00000263513.6	FAM72C	2.04	0.035	activated
ENSG00000187097.13	ENTPD5	2.03	0.045	activated
ENSG00000042445.14	RETSAT	2.03	0.0098	activated
ENSG00000170779.11	CDCA4	2.03	0.032	activated
ENSG00000100209.11	HSCB	2.02	0.019	activated
ENSG00000184209.15	SNRNP35	2	0.025	activated
ENSG00000105640.13	RPL18A	1.99	0.024	activated
ENSG00000227507.3	LTB	1.97	0.016	activated
ENSG00000158747.15	NBL1	1.95	0.044	activated
ENSG00000165929.13	TC2N	1.94	0.035	activated
ENSG00000147454.14	SLC25A37	1.94	0.011	activated
ENSG00000105298.14	CACTIN	1.93	0.0074	activated
ENSG00000165029.17	ABCA1	1.93	0.018	activated
ENSG00000258056.2	RP11-644F5.11	1.92	0.0052	activated
ENSG00000273841.5	TAF9	1.91	0.0032	activated
ENSG00000213339.9	QTRT1	1.89	0.031	activated
ENSG00000173486.14	FKBP2	1.89	0.02	activated
ENSG00000185252.19	ZNF74	1.88	0.01	activated
ENSG00000133895.18	MEN1	1.87	0.023	activated
ENSG00000068831.19	RASGRP2	1.86	0.0042	activated
ENSG00000197858.11	GPAA1	1.86	0.041	activated
ENSG00000162430.18	SELENON	1.86	0.049	activated
ENSG00000153814.13	JAZF1	1.84	0.028	activated
ENSG00000149929.16	HIRIP3	1.83	0.02	activated
ENSG00000286112.1	RP11-545E17.13	1.82	0.0073	activated
ENSG00000204253.4	HNRNPCP2	1.82	0.046	activated
ENSG00000178127.13	NDUFV2	1.82	0.013	activated
ENSG00000136280.17	CCM2	1.82	0.033	activated
ENSG00000196739.15	COL27A1	1.8	0.026	activated
ENSG00000141384.13	TAF4B	1.8	0.03	activated
ENSG00000104765.16	BNIP3L	1.74	0.0016	activated
ENSG00000186517.14	ARHGAP30	1.74	0.0019	activated
ENSG00000142798.20	HSPG2	1.72	0.036	activated
ENSG00000257529.5	RPL36A-HNRNPH2	1.72	0.018	activated
ENSG00000142046.15	TMEM91	1.72	0.014	activated
ENSG00000159792.10	PSKH1	1.69	0.034	activated
ENSG00000148218.16	ALAD	1.67	0.011	activated
ENSG00000123983.15	ACSL3	1.67	0.00044	activated
ENSG00000126456.16	IRF3	1.66	0.023	activated
ENSG00000125817.8	CENPB	1.65	0.009	activated
ENSG00000122378.14	PRXL2A	1.63	0.031	activated
ENSG00000158526.8	TSR2	1.63	0.0018	activated
ENSG00000109787.13	KLF3	1.62	0.03	activated
ENSG00000072310.18	SREBF1	1.62	0.015	activated
ENSG00000270647.6	TAF15	1.62	0.027	activated
ENSG00000176209.12	SMIM19	1.61	0.032	activated
ENSG00000054282.16	SDCCAG8	1.61	0.0073	activated
ENSG00000162367.11	TAL1	1.6	0.0043	activated
ENSG00000135047.16	CTSL	1.6	0.031	activated
ENSG00000071246.11	VASH1	1.59	0.00078	activated
ENSG00000007264.15	MATK	1.59	0.0076	activated
ENSG00000153774.9	CFDP1	1.57	0.0074	activated
ENSG00000185515.15	BRCC3	1.57	0.032	activated
ENSG00000135441.7	BLOC1S1	1.56	0.036	activated
ENSG00000005801.18	ZNF195	1.56	0.041	activated
ENSG00000124942.14	AHNAK	1.54	0.0012	activated
ENSG00000198860.14	TSEN15	1.53	0.027	activated
ENSG00000146757.14	ZNF92	1.53	0.024	activated
ENSG00000010310.9	GIPR	1.52	0.0087	activated
ENSG00000170889.14	RPS9	1.51	0.0012	activated
ENSG00000104714.14	ERICH1	1.5	0.017	activated
ENSG00000168887.11	C2orf68	1.49	0.042	activated
ENSG00000137171.15	KLC4	1.49	0.031	activated
ENSG00000144749.14	LRIG1	1.49	0.019	activated
ENSG00000242294.6	STAG3L5P	1.48	0.029	activated
ENSG00000255073.8	ZFP91-CNTF	1.47	0.043	activated
ENSG00000149016.16	TUT1	1.47	0.025	activated
ENSG00000137802.14	MAPKBP1	1.46	0.019	activated
ENSG00000196693.15	ZNF33B	1.45	0.024	activated
ENSG00000008517.19	IL32	1.45	0.0041	activated
ENSG00000102096.9	PIM2	1.44	0.036	activated
ENSG00000186918.14	ZNF395	1.44	0.014	activated
ENSG00000091592.16	NLRP1	1.44	0.038	activated
ENSG00000162885.14	B3GALNT2	1.42	0.017	activated
ENSG00000182141.10	ZNF708	1.42	0.034	activated
ENSG00000010671.16	BTK	1.41	0.024	activated
ENSG00000170037.14	CNTROB	1.41	0.0098	activated
ENSG00000165819.12	METTL3	1.41	0.021	activated
ENSG00000089280.19	FUS	1.4	0.037	activated
ENSG00000103495.14	MAZ	1.39	0.0037	activated
ENSG00000105379.10	ETFB	1.39	0.0057	activated
ENSG00000131016.17	AKAP12	1.38	0.038	activated
ENSG00000160679.13	CHTOP	1.38	0.023	activated
ENSG00000132432.14	SEC61G	1.38	0.011	activated
ENSG00000204568.12	MRPS18B	1.36	0.048	activated
ENSG00000071859.15	FAM50A	1.36	0.0027	activated
ENSG00000163703.20	CRELD1	1.36	0.01	activated
ENSG00000150779.12	TIMM8B	1.35	0.034	activated
ENSG00000182899.17	RPL35A	1.35	0.022	activated
ENSG00000171943.12	SRGAP2C	1.34	0.01	activated
ENSG00000204536.14	CCHCR1	1.34	0.023	activated
ENSG00000160799.12	CCDC12	1.34	0.039	activated
ENSG00000132196.16	HSD17B7	1.34	0.034	activated
ENSG00000101181.18	MTG2	1.34	0.031	activated
ENSG00000100151.16	PICK1	1.33	0.047	activated
ENSG00000229833.10	PET100	1.33	0.029	activated
ENSG00000137817.17	PARP6	1.32	0.048	activated
ENSG00000125746.18	EML2	1.32	0.016	activated
ENSG00000101160.15	CTSZ	1.32	0.0013	activated
ENSG00000141526.18	SLC16A3	1.32	0.048	activated
ENSG00000181274.7	FRAT2	1.31	0.0094	activated
ENSG00000189060.6	H1-0	1.31	0.0022	activated
ENSG00000230373.8	GOLGA6L5P	1.31	0.037	activated
ENSG00000140990.15	NDUFB10	1.31	0.036	activated
ENSG00000237441.10	RGL2	1.31	0.049	activated
ENSG00000167280.17	ENGASE	1.3	0.023	activated
ENSG00000185361.9	TNFAIP8L1	1.3	0.03	activated
ENSG00000168090.10	COPS6	1.3	0.026	activated
ENSG00000248333.9	CDK11B	1.29	0.0053	activated
ENSG00000004534.15	RBM6	1.28	0.01	activated
ENSG00000124733.5	MEA1	1.28	0.036	activated
ENSG00000128052.10	KDR	1.27	0.02	activated
ENSG00000163346.17	PBXIP1	1.26	0.0068	activated
ENSG00000231500.7	RPS18	1.25	0.022	activated
ENSG00000105443.15	CYTH2	1.25	0.0027	activated
ENSG00000008128.23	CDK11A	1.25	0.009	activated
ENSG00000001497.18	LAS1L	1.24	0.02	activated
ENSG00000196683.11	TOMM7	1.23	0.037	activated
ENSG00000157326.19	DHRS4	1.23	0.027	activated
ENSG00000167552.15	TUBA1A	1.23	0.038	activated
ENSG00000184481.17	FOXO4	1.23	0.023	activated
ENSG00000105329.11	TGFB1	1.23	0.038	activated
ENSG00000109475.17	RPL34	1.23	0.032	activated
ENSG00000105202.9	FBL	1.23	0.043	activated
ENSG00000279117.1	CTD-2562J17.6	1.22	0.048	activated
ENSG00000140350.15	ANP32A	1.22	0.0096	activated
ENSG00000115318.12	LOXL3	1.22	0.045	activated
ENSG00000184208.12	C22orf46	1.22	0.011	activated
ENSG00000189180.16	ZNF33A	1.21	0.043	activated
ENSG00000136720.7	HS6ST1	1.21	0.031	activated
ENSG00000147872.10	PLIN2	1.21	0.016	activated
ENSG00000163931.16	TKT	1.2	0.043	activated
ENSG00000130724.9	CHMP2A	1.2	0.0042	activated
ENSG00000280789.2	PAGR1	1.2	0.016	activated
ENSG00000099337.5	KCNK6	1.19	0.014	activated
ENSG00000185304.15	RGPD2	1.19	0.035	activated
ENSG00000130255.13	RPL36	1.19	0.048	activated
ENSG00000033327.13	GAB2	1.18	0.014	activated
ENSG00000164258.12	NDUFS4	1.18	0.038	activated
ENSG00000141959.17	PFKL	1.18	0.026	activated
ENSG00000181924.7	COA4	1.17	0.015	activated
ENSG00000089248.7	ERP29	1.17	0.024	activated
ENSG00000107863.19	ARHGAP21	1.17	0.042	activated
ENSG00000173442.13	EHBP1L1	1.17	0.0041	activated
ENSG00000165502.7	RPL36AL	1.16	0.014	activated
ENSG00000126934.14	MAP2K2	1.15	0.028	activated
ENSG00000177383.5	MAGEF1	1.14	0.013	activated
ENSG00000128563.13	PRKRIP1	1.13	0.011	activated
ENSG00000140691.18	ARMC5	1.13	0.05	activated
ENSG00000198585.12	NUDT16	1.13	0.03	activated
ENSG00000074800.16	ENO1	1.12	0.022	activated
ENSG00000148019.14	CEP78	1.12	0.039	activated
ENSG00000179271.3	GADD45GIP1	1.12	0.048	activated
ENSG00000163516.14	ANKZF1	1.11	0.018	activated
ENSG00000100813.15	ACIN1	1.11	0.013	activated
ENSG00000213246.7	SUPT4H1	1.11	0.027	activated
ENSG00000254772.10	EEF1G	1.11	0.019	activated
ENSG00000182872.16	RBM10	1.1	0.019	activated
ENSG00000169871.13	TRIM56	1.1	0.0056	activated
ENSG00000143390.18	RFX5	1.1	0.014	activated
ENSG00000123349.15	PFDN5	1.09	0.024	activated
ENSG00000118804.9	STBD1	1.08	0.032	activated
ENSG00000100297.16	MCM5	1.07	0.046	activated
ENSG00000144867.13	SRPRB	1.07	0.0098	activated
ENSG00000188994.13	ZNF292	1.06	0.025	activated
ENSG00000129347.21	KRI1	1.06	0.0074	activated
ENSG00000136938.9	ANP32B	1.06	0.038	activated
ENSG00000157637.13	SLC38A10	1.06	0.018	activated
ENSG00000158864.13	NDUFS2	1.05	0.012	activated
ENSG00000160752.15	FDPS	1.05	0.036	activated
ENSG00000166012.17	TAF1D	1.05	0.042	activated
ENSG00000144713.13	RPL32	1.04	0.039	activated
ENSG00000107815.10	TWNK	1.02	0.027	activated
ENSG00000115677.18	HDLBP	1.02	0.049	activated
ENSG00000117395.13	EBNA1BP2	1.02	0.026	activated
ENSG00000173327.8	MAP3K11	1.01	0.038	activated
ENSG00000175931.13	UBE2O	1.01	0.024	activated
ENSG00000187514.17	PTMA	1	0.014	activated
ENSG00000102054.18	RBBP7	1	0.042	activated
ENSG00000142676.14	RPL11	1	0.011	activated
ENSG00000096746.18	HNRNPH3	1	0.0055	activated
ENSG00000148296.7	SURF6	1	0.01	activated
ENSG00000175970.11	UNC119B	-1	0.048	repressed
ENSG00000160877.6	NACC1	-1.01	0.027	repressed
ENSG00000095139.14	ARCN1	-1.01	0.034	repressed
ENSG00000198876.13	DCAF12	-1.01	0.035	repressed
ENSG00000055917.16	PUM2	-1.01	0.046	repressed
ENSG00000154114.13	TBCEL	-1.01	0.032	repressed
ENSG00000112531.17	QKI	-1.01	0.028	repressed
ENSG00000126067.12	PSMB2	-1.01	0.031	repressed
ENSG00000145332.14	KLHL8	-1.01	0.038	repressed
ENSG00000151414.15	NEK7	-1.02	0.046	repressed
ENSG00000057252.13	SOAT1	-1.02	0.048	repressed
ENSG00000006530.18	AGK	-1.02	0.044	repressed
ENSG00000143013.13	LMO4	-1.02	0.048	repressed
ENSG00000132313.15	MRPL35	-1.02	0.023	repressed
ENSG00000162063.13	CCNF	-1.03	0.042	repressed
ENSG00000147224.13	PRPS1	-1.04	0.017	repressed
ENSG00000108433.17	GOSR2	-1.04	0.038	repressed
ENSG00000062716.13	VMP1	-1.04	0.026	repressed
ENSG00000131467.11	PSME3	-1.04	0.0061	repressed
ENSG00000070718.12	AP3M2	-1.04	0.044	repressed
ENSG00000109919.10	MTCH2	-1.05	0.014	repressed
ENSG00000064995.18	TAF11	-1.06	0.026	repressed
ENSG00000152223.15	EPG5	-1.06	0.023	repressed
ENSG00000166170.11	BAG5	-1.07	0.022	repressed
ENSG00000155959.12	VBP1	-1.08	0.035	repressed
ENSG00000140968.11	IRF8	-1.08	0.034	repressed
ENSG00000196363.10	WDR5	-1.08	0.028	repressed
ENSG00000132388.13	UBE2G1	-1.08	0.022	repressed
ENSG00000235162.9	C12orf75	-1.09	0.046	repressed
ENSG00000156642.17	NPTN	-1.1	0.025	repressed
ENSG00000148229.13	POLE3	-1.1	0.01	repressed
ENSG00000092621.13	PHGDH	-1.1	0.048	repressed
ENSG00000173744.18	AGFG1	-1.11	0.045	repressed
ENSG00000130699.19	TAF4	-1.11	0.038	repressed
ENSG00000140284.11	SLC27A2	-1.12	0.039	repressed
ENSG00000176658.17	MYO1D	-1.12	0.045	repressed
ENSG00000115159.16	GPD2	-1.12	0.038	repressed
ENSG00000136699.20	SMPD4	-1.12	0.027	repressed
ENSG00000050130.18	JKAMP	-1.12	0.024	repressed
ENSG00000120709.11	FAM53C	-1.12	0.011	repressed
ENSG00000171617.15	ENC1	-1.13	0.019	repressed
ENSG00000176105.14	YES1	-1.13	0.044	repressed
ENSG00000155561.15	NUP205	-1.13	0.0039	repressed
ENSG00000155100.11	OTUD6B	-1.13	0.036	repressed
ENSG00000197555.10	SIPA1L1	-1.13	0.024	repressed
ENSG00000156374.16	PCGF6	-1.14	0.048	repressed
ENSG00000107130.10	NCS1	-1.14	0.0085	repressed
ENSG00000128607.14	KLHDC10	-1.14	0.026	repressed
ENSG00000171109.19	MFN1	-1.14	0.022	repressed
ENSG00000123094.15	RASSF8	-1.15	0.012	repressed
ENSG00000008405.12	CRY1	-1.16	0.013	repressed
ENSG00000143756.12	FBXO28	-1.16	0.035	repressed
ENSG00000107771.17	CCSER2	-1.17	0.023	repressed
ENSG00000196961.13	AP2A1	-1.17	0.026	repressed
ENSG00000144560.15	VGLL4	-1.17	0.045	repressed
ENSG00000066422.5	ZBTB11	-1.17	0.027	repressed
ENSG00000180370.10	PAK2	-1.18	0.0043	repressed
ENSG00000116138.13	DNAJC16	-1.18	0.049	repressed
ENSG00000152242.11	C18orf25	-1.18	0.015	repressed
ENSG00000086200.17	IPO11	-1.19	0.048	repressed
ENSG00000184575.12	XPOT	-1.19	0.0092	repressed
ENSG00000181315.11	ZNF322	-1.19	0.01	repressed
ENSG00000107372.13	ZFAND5	-1.2	0.0098	repressed
ENSG00000139718.11	SETD1B	-1.2	0.049	repressed
ENSG00000124198.10	ARFGEF2	-1.2	0.0067	repressed
ENSG00000175455.16	CCDC14	-1.2	0.043	repressed
ENSG00000197063.11	MAFG	-1.21	0.014	repressed
ENSG00000160785.14	SLC25A44	-1.21	0.015	repressed
ENSG00000013503.10	POLR3B	-1.21	0.036	repressed
ENSG00000198692.10	EIF1AY	-1.21	0.0077	repressed
ENSG00000180694.14	TMEM64	-1.22	0.022	repressed
ENSG00000168003.18	SLC3A2	-1.22	0.011	repressed
ENSG00000255529.9	POLR2M	-1.22	0.026	repressed
ENSG00000243927.6	MRPS6	-1.22	0.022	repressed
ENSG00000160551.12	TAOK1	-1.23	0.044	repressed
ENSG00000157654.19	PALM2AKAP2	-1.23	0.0037	repressed
ENSG00000172869.15	DMXL1	-1.24	0.023	repressed
ENSG00000136159.4	NUDT15	-1.24	0.045	repressed
ENSG00000125834.13	STK35	-1.24	0.038	repressed
ENSG00000085982.14	USP40	-1.24	0.011	repressed
ENSG00000134986.14	NREP	-1.25	0.023	repressed
ENSG00000086666.19	ZFAND6	-1.25	0.0065	repressed
ENSG00000159346.13	ADIPOR1	-1.26	0.0027	repressed
ENSG00000204388.7	HSPA1B	-1.27	0.022	repressed
ENSG00000137075.18	RNF38	-1.27	0.031	repressed
ENSG00000151503.13	NCAPD3	-1.27	0.0065	repressed
ENSG00000125875.15	TBC1D20	-1.27	0.022	repressed
ENSG00000163743.14	RCHY1	-1.28	0.024	repressed
ENSG00000130449.6	ZSWIM6	-1.29	0.041	repressed
ENSG00000163935.14	SFMBT1	-1.3	0.027	repressed
ENSG00000135870.12	RC3H1	-1.3	0.045	repressed
ENSG00000184371.14	CSF1	-1.31	0.033	repressed
ENSG00000151092.18	NGLY1	-1.31	0.016	repressed
ENSG00000171100.15	MTM1	-1.31	0.0098	repressed
ENSG00000144354.14	CDCA7	-1.31	0.048	repressed
ENSG00000139197.11	PEX5	-1.32	0.014	repressed
ENSG00000142731.11	PLK4	-1.33	0.043	repressed
ENSG00000120889.13	TNFRSF10B	-1.35	0.0065	repressed
ENSG00000122512.16	PMS2	-1.35	0.035	repressed
ENSG00000142599.19	RERE	-1.35	0.022	repressed
ENSG00000108061.12	SHOC2	-1.35	0.022	repressed
ENSG00000137713.16	PPP2R1B	-1.36	0.004	repressed
ENSG00000111666.11	CHPT1	-1.36	0.043	repressed
ENSG00000066557.6	LRRC40	-1.37	0.036	repressed
ENSG00000102908.22	NFAT5	-1.38	0.028	repressed
ENSG00000064999.15	ANKS1A	-1.38	0.037	repressed
ENSG00000204899.6	MZT1	-1.39	0.017	repressed
ENSG00000218739.10	CEBPZOS	-1.39	0.037	repressed
ENSG00000100644.17	HIF1A	-1.39	0.0035	repressed
ENSG00000101413.12	RPRD1B	-1.39	0.048	repressed
ENSG00000198252.12	STYX	-1.39	0.029	repressed
ENSG00000131779.11	PEX11B	-1.4	0.033	repressed
ENSG00000103855.18	CD276	-1.4	0.012	repressed
ENSG00000103326.12	CAPN15	-1.4	0.037	repressed
ENSG00000066044.15	ELAVL1	-1.4	0.014	repressed
ENSG00000132604.11	TERF2	-1.41	0.013	repressed
ENSG00000152700.14	SAR1B	-1.42	0.03	repressed
ENSG00000122550.18	KLHL7	-1.43	0.029	repressed
ENSG00000154640.15	BTG3	-1.43	0.044	repressed
ENSG00000059758.8	CDK17	-1.44	0.0026	repressed
ENSG00000138660.12	AP1AR	-1.44	0.019	repressed
ENSG00000149658.18	YTHDF1	-1.45	0.02	repressed
ENSG00000157985.19	AGAP1	-1.46	0.037	repressed
ENSG00000101407.13	TTI1	-1.46	0.045	repressed
ENSG00000134852.15	CLOCK	-1.48	0.036	repressed
ENSG00000100934.15	SEC23A	-1.49	0.014	repressed
ENSG00000132128.17	LRRC41	-1.5	0.034	repressed
ENSG00000103005.12	USB1	-1.5	0.017	repressed
ENSG00000066084.13	DIP2B	-1.5	0.0076	repressed
ENSG00000147894.17	C9orf72	-1.5	0.019	repressed
ENSG00000076043.11	REXO2	-1.52	0.0092	repressed
ENSG00000267303.1	CTD-2369P2.12	-1.52	0.045	repressed
ENSG00000029153.14	ARNTL2	-1.54	0.048	repressed
ENSG00000117519.16	CNN3	-1.55	0.038	repressed
ENSG00000116991.11	SIPA1L2	-1.56	0.043	repressed
ENSG00000179134.15	SAMD4B	-1.56	0.032	repressed
ENSG00000130299.17	GTPBP3	-1.57	0.042	repressed
ENSG00000134108.14	ARL8B	-1.57	0.0057	repressed
ENSG00000183520.12	UTP11	-1.57	0.0055	repressed
ENSG00000135045.7	C9orf40	-1.58	0.025	repressed
ENSG00000141101.13	NOB1	-1.58	0.032	repressed
ENSG00000151012.13	SLC7A11	-1.59	0.013	repressed
ENSG00000143862.8	ARL8A	-1.59	0.024	repressed
ENSG00000106003.13	LFNG	-1.6	0.026	repressed
ENSG00000151929.10	BAG3	-1.6	0.032	repressed
ENSG00000152413.15	HOMER1	-1.61	0.012	repressed
ENSG00000170542.6	SERPINB9	-1.61	0.0011	repressed
ENSG00000145632.15	PLK2	-1.61	0.011	repressed
ENSG00000145780.8	FEM1C	-1.62	0.043	repressed
ENSG00000072062.15	PRKACA	-1.62	0.011	repressed
ENSG00000096070.19	BRPF3	-1.64	0.0092	repressed
ENSG00000089123.16	TASP1	-1.65	0.027	repressed
ENSG00000117318.9	ID3	-1.65	0.035	repressed
ENSG00000170265.12	ZNF282	-1.66	0.022	repressed
ENSG00000148154.10	UGCG	-1.67	0.0077	repressed
ENSG00000143162.9	CREG1	-1.67	0.039	repressed
ENSG00000172954.14	LCLAT1	-1.69	0.037	repressed
ENSG00000034053.15	APBA2	-1.69	0.037	repressed
ENSG00000150760.13	DOCK1	-1.7	0.032	repressed
ENSG00000118263.15	KLF7	-1.71	0.045	repressed
ENSG00000105229.7	PIAS4	-1.72	0.011	repressed
ENSG00000134815.19	DHX34	-1.76	0.037	repressed
ENSG00000119537.18	KDSR	-1.8	0.01	repressed
ENSG00000170006.12	TMEM154	-1.81	0.037	repressed
ENSG00000075618.18	FSCN1	-1.82	0.0073	repressed
ENSG00000156026.14	MCU	-1.84	0.022	repressed
ENSG00000159063.14	ALG8	-1.84	0.013	repressed
ENSG00000100418.8	DESI1	-1.85	0.043	repressed
ENSG00000169504.15	CLIC4	-1.85	0.0046	repressed
ENSG00000139514.13	SLC7A1	-1.85	0.0058	repressed
ENSG00000277632.2	CCL3	-1.86	0.041	repressed
ENSG00000113070.8	HBEGF	-1.87	0.01	repressed
ENSG00000189050.16	RNFT1	-1.87	0.037	repressed
ENSG00000090924.15	PLEKHG2	-1.88	0.027	repressed
ENSG00000155090.15	KLF10	-1.88	0.0075	repressed
ENSG00000120158.12	RCL1	-1.9	0.022	repressed
ENSG00000172216.6	CEBPB	-1.92	0.014	repressed
ENSG00000165480.16	SKA3	-1.92	0.045	repressed
ENSG00000231889.7	TRAF3IP2-AS1	-1.94	0.042	repressed
ENSG00000105829.13	BET1	-1.96	0.039	repressed
ENSG00000188599.17	NPIPP1	-1.96	0.012	repressed
ENSG00000049323.16	LTBP1	-1.99	0.026	repressed
ENSG00000178502.6	KLHL11	-2.02	0.043	repressed
ENSG00000081026.19	MAGI3	-2.03	0.043	repressed
ENSG00000205336.14	ADGRG1	-2.06	0.029	repressed
ENSG00000280852.2	CTD-2319I12.10	-2.08	0.023	repressed
ENSG00000185305.11	ARL15	-2.1	0.021	repressed
ENSG00000052126.15	PLEKHA5	-2.1	0.029	repressed
ENSG00000125149.12	C16orf70	-2.1	0.024	repressed
ENSG00000111676.15	ATN1	-2.16	0.0018	repressed
ENSG00000122729.19	ACO1	-2.17	0.0032	repressed
ENSG00000121039.10	RDH10	-2.18	0.037	repressed
ENSG00000188215.10	DCUN1D3	-2.19	0.0074	repressed
ENSG00000268575.1	RP1-283E3.8	-2.21	0.023	repressed
ENSG00000180228.14	PRKRA	-2.21	0.025	repressed
ENSG00000171735.19	CAMTA1	-2.23	0.023	repressed
ENSG00000080603.17	SRCAP	-2.28	0.027	repressed
ENSG00000013523.11	ANGEL1	-2.35	0.024	repressed
ENSG00000173258.13	ZNF483	-2.36	0.044	repressed
ENSG00000135093.13	USP30	-2.44	0.023	repressed
ENSG00000059377.18	TBXAS1	-2.55	0.023	repressed
ENSG00000265972.6	TXNIP	-2.59	9.5e-05	repressed
ENSG00000101255.12	TRIB3	-2.6	0.033	repressed
ENSG00000070444.15	MNT	-2.62	0.01	repressed
ENSG00000213190.4	MLLT11	-2.62	0.00063	repressed
ENSG00000130158.14	DOCK6	-2.65	0.0085	repressed
ENSG00000069702.11	TGFBR3	-2.65	0.0065	repressed
ENSG00000166136.16	NDUFB8	-2.65	0.027	repressed
ENSG00000126953.8	TIMM8A	-2.66	0.037	repressed
ENSG00000124074.12	ENKD1	-2.68	0.045	repressed
ENSG00000121236.21	TRIM6	-2.69	0.0006	repressed
ENSG00000165410.15	CFL2	-2.72	0.02	repressed
ENSG00000174371.17	EXO1	-2.72	0.0034	repressed
ENSG00000166123.14	GPT2	-2.8	0.015	repressed
ENSG00000137834.15	SMAD6	-2.83	0.031	repressed
ENSG00000139211.7	AMIGO2	-2.85	0.045	repressed
ENSG00000140534.14	TICRR	-2.86	0.016	repressed
ENSG00000102897.10	LYRM1	-2.9	0.015	repressed
ENSG00000178695.6	KCTD12	-2.98	0.036	repressed
ENSG00000075391.17	RASAL2	-3.02	0.0029	repressed
ENSG00000139117.14	CPNE8	-3.03	0.042	repressed
ENSG00000064652.11	SNX24	-3.1	0.047	repressed
ENSG00000255508.7	RP11-864I4.1	-3.19	0.025	repressed
ENSG00000177732.9	SOX12	-3.21	0.021	repressed
ENSG00000106537.8	TSPAN13	-3.24	0.0099	repressed
ENSG00000103494.16	RPGRIP1L	-3.25	0.014	repressed
ENSG00000109099.16	PMP22	-3.28	0.023	repressed
ENSG00000185818.8	NAT8L	-3.35	0.038	repressed
ENSG00000273398.6	RP11-474G23.1	-3.38	0.0098	repressed
ENSG00000173334.4	TRIB1	-3.39	0.047	repressed
ENSG00000143061.18	IGSF3	-3.42	0.013	repressed
ENSG00000197763.20	TXNRD3	-3.48	0.011	repressed
ENSG00000073711.11	PPP2R3A	-3.53	0.031	repressed
ENSG00000232472.1	EEF1B2P3	-3.58	0.014	repressed
ENSG00000169684.13	CHRNA5	-3.72	0.024	repressed
ENSG00000126803.10	HSPA2	-3.72	0.029	repressed
ENSG00000179988.15	PSTK	-3.75	0.036	repressed
ENSG00000234664.1	HMGN2P5	-3.83	0.0074	repressed
ENSG00000100979.15	PLTP	-3.85	0.014	repressed
ENSG00000171680.23	PLEKHG5	-3.86	0.037	repressed
ENSG00000166780.11	BMERB1	-3.87	0.017	repressed
ENSG00000168916.16	ZNF608	-3.88	0.017	repressed
ENSG00000144935.16	TRPC1	-3.93	0.017	repressed
ENSG00000183386.10	FHL3	-3.95	0.026	repressed
ENSG00000120885.22	CLU	-3.98	0.03	repressed
ENSG00000204580.14	DDR1	-4.02	0.032	repressed
ENSG00000145723.17	GIN1	-4.05	0.048	repressed
ENSG00000147206.17	NXF3	-4.07	0.019	repressed
ENSG00000120254.16	MTHFD1L	-4.24	1.1e-05	repressed
ENSG00000204420.10	MPIG6B	-4.36	0.017	repressed
ENSG00000143382.16	ADAMTSL4	-4.41	0.027	repressed
ENSG00000180891.13	CUEDC1	-4.52	0.037	repressed
ENSG00000111846.19	GCNT2	-4.54	0.015	repressed
ENSG00000101898.6	MCTS2P	-4.56	0.048	repressed
ENSG00000171777.16	RASGRP4	-4.57	0.023	repressed
ENSG00000106976.21	DNM1	-4.58	0.044	repressed
ENSG00000178386.13	ZNF223	-4.62	0.049	repressed
ENSG00000175556.17	LONRF3	-4.64	0.046	repressed
ENSG00000170545.17	SMAGP	-4.64	0.038	repressed
ENSG00000166401.15	SERPINB8	-4.76	0.025	repressed
ENSG00000187266.14	EPOR	-4.77	0.046	repressed
ENSG00000082438.18	COBLL1	-4.81	0.02	repressed
ENSG00000124019.10	FAM124B	-4.91	0.026	repressed
ENSG00000214455.4	RCN1P2	-4.92	0.017	repressed
ENSG00000162999.13	DUSP19	-4.97	0.044	repressed
ENSG00000165801.10	ARHGEF40	-5.01	0.016	repressed
ENSG00000168734.14	PKIG	-5.02	0.0098	repressed
ENSG00000125538.12	IL1B	-5.03	0.014	repressed
ENSG00000092068.20	SLC7A8	-5.03	0.0098	repressed
ENSG00000286231.1	RP11-295M18.8	-5.04	0.046	repressed
ENSG00000183690.13	EFHC2	-5.08	0.01	repressed
ENSG00000263776.1	SNORA4	-5.1	0.016	repressed
ENSG00000049192.15	ADAMTS6	-5.3	0.025	repressed
ENSG00000165272.16	AQP3	-5.33	0.0063	repressed
ENSG00000134531.10	EMP1	-5.36	0.0026	repressed
ENSG00000155465.20	SLC7A7	-5.52	0.038	repressed
ENSG00000128656.15	CHN1	-5.55	0.0052	repressed
ENSG00000117595.12	IRF6	-5.56	0.027	repressed
ENSG00000087085.16	ACHE	-5.87	0.047	repressed
ENSG00000163975.12	MELTF	-5.9	0.02	repressed
ENSG00000236565.3	HNRNPA3P5	-5.97	0.013	repressed
ENSG00000250120.8	PCDHA10	-5.98	0.025	repressed
ENSG00000130513.6	GDF15	-6.09	0.047	repressed
ENSG00000072201.14	LNX1	-6.29	0.043	repressed
ENSG00000239887.6	C1orf226	-6.33	0.024	repressed
ENSG00000183779.7	ZNF703	-6.38	0.024	repressed
ENSG00000123901.9	GPR83	-6.41	0.048	repressed
ENSG00000158164.7	TMSB15A	-6.57	0.036	repressed
ENSG00000166455.14	C16orf46	-6.58	0.049	repressed
ENSG00000135338.14	LCA5	-6.8	0.015	repressed
ENSG00000138759.20	FRAS1	-6.8	0.0098	repressed
ENSG00000273702.1	RP11-758H9.2	-6.82	0.047	repressed
ENSG00000142279.13	WTIP	-6.88	0.04	repressed
ENSG00000147465.12	STAR	-6.88	0.049	repressed
ENSG00000105258.9	POLR2I	-6.88	0.043	repressed
ENSG00000244627.5	TPTEP2	-6.91	0.042	repressed
ENSG00000125388.20	GRK4	-6.92	0.049	repressed
ENSG00000122121.12	XPNPEP2	-6.95	0.038	repressed
ENSG00000010803.16	SCMH1	-6.96	0.0092	repressed
ENSG00000124613.9	ZNF391	-6.98	0.01	repressed
ENSG00000122861.16	PLAU	-7.01	0.00046	repressed
ENSG00000081923.15	ATP8B1	-7.09	0.035	repressed
ENSG00000276571.1	AC002550.6	-7.13	0.049	repressed
ENSG00000228335.1	AC073063.10	-7.14	0.043	repressed
ENSG00000198929.13	NOS1AP	-7.16	0.02	repressed
ENSG00000178217.15	SH2D4B	-7.16	0.036	repressed
ENSG00000281852.1	LINC00891	-7.17	0.034	repressed
ENSG00000100321.15	SYNGR1	-7.19	0.024	repressed
ENSG00000116885.18	OSCP1	-7.19	0.05	repressed
ENSG00000251141.6	MRPS30-DT	-7.23	0.038	repressed
ENSG00000273456.1	RP11-686O6.2	-7.25	0.044	repressed
ENSG00000086289.12	EPDR1	-7.28	0.0057	repressed
ENSG00000203943.9	SAMD13	-7.34	0.046	repressed
ENSG00000164181.14	ELOVL7	-7.36	0.014	repressed
ENSG00000142794.19	NBPF3	-7.4	0.036	repressed
ENSG00000183570.17	PCBP3	-7.45	0.035	repressed
ENSG00000251669.6	FAM86EP	-7.47	0.046	repressed
ENSG00000151468.11	CCDC3	-7.51	0.034	repressed
ENSG00000135424.18	ITGA7	-7.61	0.038	repressed
ENSG00000121966.7	CXCR4	-7.74	0.027	repressed
ENSG00000172878.14	METAP1D	-7.74	0.013	repressed
ENSG00000186792.17	HYAL3	-7.75	0.04	repressed
ENSG00000128965.13	CHAC1	-7.79	0.02	repressed
ENSG00000235363.1	SNRPGP10	-7.83	0.016	repressed
ENSG00000173068.18	BNC2	-7.86	0.022	repressed
ENSG00000234009.1	RPL5P34	-7.93	0.025	repressed
ENSG00000267260.2	CTD-2162K18.4	-7.94	0.026	repressed
ENSG00000099889.14	ARVCF	-7.96	0.0093	repressed
ENSG00000280173.1	RP11-447D11.3	-7.98	0.041	repressed
ENSG00000197497.11	ZNF665	-8.06	0.023	repressed
ENSG00000169116.11	PARM1	-8.08	0.048	repressed
ENSG00000103021.9	CCDC113	-8.08	0.011	repressed
ENSG00000164070.12	HSPA4L	-8.31	0.0055	repressed
ENSG00000281183.1	NPTN-IT1	-8.42	0.038	repressed
ENSG00000273314.1	RP5-1136G13.2	-8.49	0.029	repressed
ENSG00000248103.1	CTC-338M12.9	-8.52	0.023	repressed
ENSG00000006704.11	GTF2IRD1	-8.55	0.016	repressed
ENSG00000162461.8	SLC25A34	-8.58	0.038	repressed
ENSG00000260643.2	RP11-303E16.8	-8.63	0.036	repressed
ENSG00000256646.8	RP11-111K18.1	-8.74	0.023	repressed
ENSG00000183628.14	DGCR6	-8.77	0.03	repressed
ENSG00000259332.3	ST20-MTHFS	-8.88	0.024	repressed
ENSG00000233836.7	ZNF726P1	-9	0.048	repressed
ENSG00000232677.9	LINC00665	-9	0.0098	repressed
ENSG00000288596.2	C8orf44	-9.02	0.037	repressed
ENSG00000285996.1	AC006116.28	-9.08	0.021	repressed
ENSG00000272667.1	RP11-395A13.2	-9.38	0.012	repressed
ENSG00000272677.1	HNRNPD-DT	-9.39	0.037	repressed
ENSG00000276334.1	AL133243.1	-9.43	0.038	repressed
ENSG00000242156.1	AC000041.8	-9.66	0.003	repressed
ENSG00000138738.11	PRDM5	-9.72	0.038	repressed
ENSG00000160683.5	CXCR5	-10.07	0.032	repressed
ENSG00000278834.1	RP11-458J1.1	-10.2	0.0057	repressed
ENSG00000123096.12	SSPN	-10.66	0.03	repressed
ENSG00000121753.13	ADGRB2	-10.82	0.049	repressed
ENSG00000251201.8	TMED7-TICAM2	-11.12	0.046	repressed
ENSG00000181847.12	TIGIT	-11.44	0.027	repressed
ENSG00000226121.2	AHCTF1P1	-11.48	0.004	repressed
ENSG00000257315.3	ZBED6	-11.81	0.02	repressed
ENSG00000169629.12	RGPD8	-12.03	0.01	repressed
